# Supplementary material for: Changes in Inflammatory Markers in Patients with Chronic Thromboembolic Pulmonary Hypertension Treated with Balloon Pulmonary Angioplasty
Source: Cells. 2022 Apr 29;11(9):1491. doi: 10.3390/cells11091491 (PMC9102042; doi:10.3390/cells11091491)
Supplement: Supplementary file 1 [file cells-11-01491-s001.zip]

Archive with 1 entries (1 files):
- cells-1584758-supplementary.pdf
